# Supplementary material for: Age-related effects of X-ray irradiation on mouse hippocampus
Source: Oncotarget. 2016 Apr 4;7(19):28040–58. doi: 10.18632/oncotarget.8575 (PMC5053708; doi:10.18632/oncotarget.8575)
Supplement: Supplementary file 2 [file oncotarget-07-28040-s002.xlsx]

## Sheet: Table S1 10D
Accession	ID	Description	ΣCoverage	Σ# Proteins	Σ# Unique Peptides	Σ# Peptides	Σ# PSMs	Area	fold-change	ICPL_10/ICPL_4	ICPL_10/ICPL_4 Count	ICPL_10/ICPL_4 Variability [%]	Score A2	Coverage A2	# Peptides A2	# PSM A2	Score B2	Coverage B2	# Peptides B2	# PSM B2	Score C2	Coverage C2	# Peptides C2	# PSM C2	Score D2	Coverage D2	# Peptides D2	# PSM D2	# AAs	MW [kDa]	calc. pI
ENSMUSP00000064787	Mtap6	Mtap6 MGI Symbol|microtubule-associated protein 6 [Source:MGI Symbol;Acc:MGI:1201690]|7|ENSMUSG00000055407|ENSMUST00000068973	21.19	3	11	11	87	5.74893e+07	2.51399	2.51399	6;3;-;1	15.6268	522.133	17.99	9	30	393.035	15.56	9	28	298.668	7.17	4	14	324.455	9.49	5	15	906	96.3906	9.49561
ENSMUSP00000106269	Mtap1a	Mtap1a MGI Symbol|microtubule-associated protein 1 A [Source:MGI Symbol;Acc:MGI:1306776]|2|ENSMUSG00000027254|ENSMUST00000110639	19.6	2	35	35	201	2.47134e+08	2.49866	2.49866	9;17;7;11	15.9668	375.973	13.11	24	55	443.527	15.24	28	58	461.453	14.05	24	42	534.897	14.59	26	46	2776	299.957	4.99561
ENSMUSP00000020562	Cct4	Cct4 MGI Symbol|chaperonin containing Tcp1, subunit 4 (delta) [Source:MGI Symbol;Acc:MGI:104689]|11|ENSMUSG00000007739|ENSMUST00000020562	15.91	3	5	6	34	2.92706e+07	2.37909	2.37909	5;-;1;3	29.6763	118.96	8.64	3	15	70.81	11	4	4	139.458	8.06	3	7	75.6344	11.59	4	8	509	54.8271	8.01611
ENSMUSP00000106125	Hsph1	Hsph1 MGI Symbol|heat shock 105kDa/110kDa protein 1 [Source:MGI Symbol;Acc:MGI:105053]|5|ENSMUSG00000029657|ENSMUST00000110499	12.9	4	6	7	45	5.42759e+07	2.09042	2.09042	4;1;1;1	27.6754	185.57	9.21	5	20	117.983	8.6	5	10	113.634	8.35	5	10	111.26	5.53	3	5	814	91.6392	5.74463
ENSMUSP00000104229	Dlg4	Dlg4 MGI Symbol|discs, large homolog 4 (Drosophila) [Source:MGI Symbol;Acc:MGI:1277959]|11|ENSMUSG00000020886|ENSMUST00000108588	0.19	15	8	9	40	47050000	2.023	2.023	1;1;1;-	14.5	101.51	0.1012	5	11	131.84	0.1401	7	14	79.46	0.1359	6	9	42.63	0.0666	4	6	721	80.1	5.92
ENSMUSP00000068374	Mtap1b	Mtap1b MGI Symbol|microtubule-associated protein 1B [Source:MGI Symbol;Acc:MGI:1306778]|13|ENSMUSG00000052727|ENSMUST00000064762	8.2	2	14	14	49	7.39111e+07	1.92456	1.92456	1;6;-;3	15.2918	236.624	2.68	4	11	327.912	7.39	11	15	216.456	2.92	5	11	284.684	3.81	6	12	2464	270.089	4.83057
ENSMUSP00000032949	Coro1a	Coro1a MGI Symbol|coronin, actin binding protein 1A [Source:MGI Symbol;Acc:MGI:1345961]|7|ENSMUSG00000030707|ENSMUST00000032949	24.08	10	9	10	61	1.52063e+07	1.91722	1.91722	1;5;4;-	20.5412	86.8	15.62	6	13	261.676	18.44	8	24	140.38	18.66	7	19	100.713	6.51	3	5	461	50.9569	6.48096
ENSMUSP00000103477	Clta	Clta MGI Symbol|clathrin, light polypeptide (Lca) [Source:MGI Symbol;Acc:MGI:894297]|4|ENSMUSG00000028478|ENSMUST00000107845	0.2917	6	4	4	48	41010000	1.822	1.822	3;2;4;4	15.5	231.45	0.1528	2	17	108.76	0.1389	2	9	96.6	0.2917	4	11	101.7	0.1991	3	11	216	23.5	4.5
ENSMUSP00000126068	Plec	Plec MGI Symbol|plectin [Source:MGI Symbol;Acc:MGI:1277961]|15|ENSMUSG00000022565|ENSMUST00000169108	10.55	18	34	34	104	5.35971e+07	1.80721	1.80721	2;-;1;2	9.61155	218.995	5.59	17	20	283.271	5.36	16	24	366.746	6.21	21	42	232.566	4.77	15	18	4511	513.419	5.77002
ENSMUSP00000008991	Spnb3	Spnb3 MGI Symbol|spectrin beta 3 [Source:MGI Symbol;Acc:MGI:1313261]|19|ENSMUSG00000067889|ENSMUST00000008991	40.75	4	71	74	586	1.89095e+08	1.77546	1.77546	10;20;17;14	12.7967	1973.67	29.48	49	131	1615.35	32.79	57	152	1404.67	32.04	56	174	1462.46	28.31	50	129	2388	270.756	5.85889
ENSMUSP00000111004	Caskin1	Caskin1 MGI Symbol|CASK interacting protein 1 [Source:MGI Symbol;Acc:MGI:2442952]|17|ENSMUSG00000033597|ENSMUST00000115347	8.24	3	6	6	17	1.26707e+07	1.76241	1.76241	1;1;-;1	14.283	51.0821	6.25	4	8	43.78	3.75	3	4	28.21	3.97	3	3	30.96	1.76	2	2	1360	142.605	9.23193
ENSMUSP00000028335	Grin1	Grin1 MGI Symbol|glutamate receptor, ionotropic, NMDA1 (zeta 1) [Source:MGI Symbol;Acc:MGI:95819]|2|ENSMUSG00000026959|ENSMUST00000028335	8.21	8	7	7	33	1.45954e+07	1.74646	1.74646	1;4;-;4	18.5879	27.639	4.05	4	5	66.4188	6.72	6	9	35.61	3.3	3	3	170.719	6.72	6	16	938	105.414	8.83643
ENSMUSP00000032078	Cct7	Cct7 MGI Symbol|chaperonin containing Tcp1, subunit 7 (eta) [Source:MGI Symbol;Acc:MGI:107184]|6|ENSMUSG00000030007|ENSMUST00000032078	15.63	1	4	4	50	2.17017e+07	1.69118	1.69118	1;4;4;4	29.0398	17.94	8.64	2	5	103.804	15.63	4	18	103.307	8.64	2	15	122.629	4.6	1	12	544	59.6141	7.84033
ENSMUSP00000027123	Hspd1	Hspd1 MGI Symbol|heat shock protein 1 (chaperonin) [Source:MGI Symbol;Acc:MGI:96242]|1|ENSMUSG00000025980|ENSMUST00000027123	32.64	2	6	9	60	8.40374e+07	1.65444	1.65444	2;6;1;1	26.6692	125.847	17.8	6	16	187.246	29.32	8	29	109.254	14.49	4	10	56.3964	10.47	3	5	573	60.9174	6.17627
ENSMUSP00000052866	Pgp	Pgp MGI Symbol|phosphoglycolate phosphatase [Source:MGI Symbol;Acc:MGI:1914328]|17|ENSMUSG00000043445|ENSMUST00000053024	21.18	1	4	4	13	2.04766e+07	1.60074	1.60074	1;1;1;-	22.5956	40.45	17.13	3	4	65.7309	8.72	2	4	78.0803	12.77	3	4	26.95	8.41	1	1	321	34.5187	5.35107
ENSMUSP00000128738	Snap91	Snap91 MGI Symbol|synaptosomal-associated protein 91 [Source:MGI Symbol;Acc:MGI:109132]|9|ENSMUSG00000033419|ENSMUST00000167014	17.71	8	5	5	73	1.52742e+08	1.57694	1.57694	3;3;4;2	22.8094	407.844	11.46	3	12	484.918	17.71	5	20	361.061	17.71	5	26	437.354	11.46	3	15	288	32.5167	9.34912
ENSMUSP00000090005	Cacng8	Cacng8 MGI Symbol|calcium channel, voltage-dependent, gamma subunit 8 [Source:MGI Symbol;Acc:MGI:1932376]|7|ENSMUSG00000053395|ENSMUST00000092351	13.57	1	2	2	21	1.05376e+07	1.53698	1.53698	1;2;1;3	24.4638	63.7469	13.57	2	7	30.64	13.57	2	2	24.26	9.5	1	3	79.8785	13.57	2	9	221	24.0455	7.6792
ENSMUSP00000028377	Scn2a1	Scn2a1 MGI Symbol|sodium channel, voltage-gated, type II, alpha 1 [Source:MGI Symbol;Acc:MGI:98248]|2|ENSMUSG00000075318|ENSMUST00000028377	3.94	5	8	8	23	1.8221e+07	1.51373	1.51373	1;1;-;5	14.8055	59.2958	1.5	3	3	75.555	1.4	3	6	60.93	0.85	2	2	104.384	3.94	8	12	2006	227.797	5.66846
ENSMUSP00000000109	Cntn1	Cntn1 MGI Symbol|contactin 1 [Source:MGI Symbol;Acc:MGI:105980]|15|ENSMUSG00000055022|ENSMUST00000000109	0.1265	1	10	10	125	250200000	1.466	1.466	4;1;5;4	29.1	333.98	0.1167	9	27	294.21	0.1069	8	19	392.07	0.1167	9	36	498.99	0.1265	10	43	1020	113.3	6.16
ENSMUSP00000069956	Tmod2	Tmod2 MGI Symbol|tropomodulin 2 [Source:MGI Symbol;Acc:MGI:1355335]|9|ENSMUSG00000032186|ENSMUST00000064433	11.11	1	3	3	10	1.09029e+07	1.45679	1.45679	1;1;4;-	26.1273	0	3.7	1	1	93.6867	3.7	1	3	61.9478	11.11	3	6					351	39.4866	5.35107
ENSMUSP00000092148	Nfasc	Nfasc MGI Symbol|neurofascin [Source:MGI Symbol;Acc:MGI:104753]|1|ENSMUSG00000026442|ENSMUST00000094569	19.44	5	17	17	84	2.32524e+08	1.42611	1.42611	1;2;-;1	14.5659	221.437	8.71	8	17	182.085	11.69	9	20	297.755	12.34	11	30	159.265	9.35	7	17	1240	137.889	6.18896
ENSMUSP00000011058	Pdhx	Pdhx MGI Symbol|pyruvate dehydrogenase complex, component X [Source:MGI Symbol;Acc:MGI:1351627]|2|ENSMUSG00000010914|ENSMUST00000011058	13.97	3	4	4	11	1.11407e+07	1.42388	1.42388	1;3;-;1	20.7535	27.66	8.98	2	2	54.36	10.58	3	5	0	3.39	1	1	0	3.79	1	3	501	53.9652	7.75244
ENSMUSP00000021698	Hsp90aa1	Hsp90aa1 MGI Symbol|heat shock protein 90, alpha (cytosolic), class A member 1 [Source:MGI Symbol;Acc:MGI:96250]|12|ENSMUSG00000021270|ENSMUST00000021698	29.33	4	11	16	199	9.56853e+08	1.42309	1.42309	9;8;3;9	28.6299	808.758	16.92	11	54	889.656	24.97	14	58	582.592	16.1	10	33	873.141	25.78	14	54	733	84.7348	5.0083
ENSMUSP00000099671	Myh10	Myh10 MGI Symbol|myosin, heavy polypeptide 10, non-muscle [Source:MGI Symbol;Acc:MGI:1930780]|11|ENSMUSG00000020900|ENSMUST00000102611	11.94	13	14	17	61	3.85656e+07	1.42115	1.42115	1;4;3;2	26.2669	297.079	6.28	9	14	170.745	8.15	11	19	158.936	4.5	7	15	169.382	5.26	9	13	1976	228.855	5.5415
ENSMUSP00000007797	Gabrb2	Gabrb2 MGI Symbol|gamma-aminobutyric acid (GABA) A receptor, subunit beta 2 [Source:MGI Symbol;Acc:MGI:95620]|11|ENSMUSG00000007653|ENSMUST00000007797	4.64	4	2	2	5	7.3044e+06	1.41307	1.41307	1;1;-;1	15.5124	0	1.69	1	1	34.3554	4.64	2	2					41.13	1.69	1	2	474	54.5982	9.31982
ENSMUSP00000124520	Prrt2	Prrt2 MGI Symbol|proline-rich transmembrane protein 2 [Source:MGI Symbol;Acc:MGI:1916267]|7|ENSMUSG00000045114|ENSMUST00000159916	3.76	1	2	2	18	2.12444e+07	1.40107	1.40107	2;3;3;3	19.0692	42.026	3.76	1	2	0	2.89	1	4	47.3104	3.76	2	7	71.5903	3.76	2	5	346	35.9019	4.62744
ENSMUSP00000111415	Dnm1l	Dnm1l MGI Symbol|dynamin 1-like [Source:MGI Symbol;Acc:MGI:1921256]|16|ENSMUSG00000022789|ENSMUST00000115749	0.2291	4	12	12	66	73090000	1.388	1.388	1;1;3;3	25.3	370.46	0.0922	5	13	436.46	0.1117	5	18	299.88	0.169	8	19	159.27	0.1173	6	16	716	80.2	7.2
ENSMUSP00000074259	Gnai1	Gnai1 MGI Symbol|guanine nucleotide binding protein (G protein), alpha inhibiting 1 [Source:MGI Symbol;Acc:MGI:95771]|5|ENSMUSG00000057614|ENSMUST00000074694	0.1921	1	6	6	56	60620000	1.382	1.382	5;1;-;1	7.6	294.3	0.1554	5	19	132.71	0.1271	4	11	126.85	0.1554	5	12	247.23	0.1328	4	14	354	40.3	5.97
ENSMUSP00000001989	Uba1	Uba1 MGI Symbol|ubiquitin-like modifier activating enzyme 1 [Source:MGI Symbol;Acc:MGI:98890]|X|ENSMUSG00000001924|ENSMUST00000001989	16.35	1	11	11	153	2.24017e+08	1.38189	1.38189	3;6;-;4	4.69668	803.897	10.21	7	42	857.764	15.69	10	47	690.29	8.79	5	29	544.687	11.91	8	35	1058	117.734	5.65576
ENSMUSP00000022322	Glud1	Glud1 MGI Symbol|glutamate dehydrogenase 1 [Source:MGI Symbol;Acc:MGI:95753]|14|ENSMUSG00000021794|ENSMUST00000022322	27.24	2	11	11	85	1.06452e+08	1.36642	1.36642	10;11;3;2	26.5423	309.88	25.09	9	40	232.655	25.99	9	21	156.731	11.65	5	14	110.545	8.6	3	10	558	61.2982	8.00146
ENSMUSP00000120444	Myo5a	Myo5a MGI Symbol|myosin VA [Source:MGI Symbol;Acc:MGI:105976]|9|ENSMUSG00000034593|ENSMUST00000136731	16.03	9	22	22	106	3.81409e+07	1.36423	1.36423	2;7;3;8	16.0252	220.559	7.82	11	21	199.256	9.35	14	30	252.925	6.89	11	23	409.59	9.85	15	32	1828	212.201	8.6167
ENSMUSP00000070019	Prkcb	Prkcb MGI Symbol|protein kinase C, beta [Source:MGI Symbol;Acc:MGI:97596]|7|ENSMUSG00000052889|ENSMUST00000064989	5.94	2	4	4	18	2.66492e+07	1.36284	1.36284	4;4;-;4	18.77	33.7026	4.61	3	8	25.18	4.31	3	4	23.78	1.63	1	1	26.97	2.97	2	5	673	76.8441	7.02002
ENSMUSP00000135199	Nptn	Nptn MGI Symbol|neuroplastin [Source:MGI Symbol;Acc:MGI:108077]|9|ENSMUSG00000032336|ENSMUST00000177292	12.59	5	4	4	87	7.85532e+07	1.35543	1.35543	3;7;5;5	22.4239	354.703	12.59	4	15	553.734	12.59	4	30	313.107	12.59	4	23	481.623	12.59	4	19	397	44.3454	7.73779
ENSMUSP00000070714	Ap2b1	Ap2b1 MGI Symbol|adaptor-related protein complex 2, beta 1 subunit [Source:MGI Symbol;Acc:MGI:1919020]|11|ENSMUSG00000035152|ENSMUST00000065692	15.15	5	3	9	95	6.14263e+07	1.3542	1.3542	1;4;-;2	11.4583	147.887	9.82	6	18	388.44	11.42	7	31	147.484	7.04	5	18	292.111	13.77	8	28	937	104.516	5.37646
ENSMUSP00000116325	Wipf3	Wipf3 MGI Symbol|WAS/WASL interacting protein family, member 3 [Source:MGI Symbol;Acc:MGI:3044681]|6|ENSMUSG00000086040|ENSMUST00000126637	26.06	2	6	6	19	3.497e+07	1.34235	1.34235	2;2;2;-	20.2289	29.4433	17.59	4	6	68.2602	18.26	4	7	23.7608	14.03	3	4	21.78	9.8	2	2	449	45.1101	10.8433
ENSMUSP00000127134	Dlst	Dlst MGI Symbol|dihydrolipoamide S-succinyltransferase (E2 component of 2-oxo-glutarate complex) [Source:MGI Symbol;Acc:MGI:1926170]|12|ENSMUSG00000004789|ENSMUST00000165575	28.86	2	6	6	37	5.47937e+07	1.33213	1.33213	3;5;2;5	11.5253	70.4801	19.9	4	9	74.3918	15.92	3	10	27.18	19.9	4	8	33.26	12.94	3	10	201	22.2157	6.96143
ENSMUSP00000108902	Ak1	Ak1 MGI Symbol|adenylate kinase 1 [Source:MGI Symbol;Acc:MGI:87977]|2|ENSMUSG00000026817|ENSMUST00000113277	29.9	2	3	3	12	2.47381e+07	1.32821	1.32821	1;2;-;3	11.3081	35.48	18.04	2	4	31.92	29.9	3	4					40.6549	29.9	3	4	194	21.5261	5.80811
ENSMUSP00000004375	Phb2	Phb2 MGI Symbol|prohibitin 2 [Source:MGI Symbol;Acc:MGI:102520]|6|ENSMUSG00000004264|ENSMUST00000004375	49.5	4	11	11	75	1.46981e+08	1.32441	1.32441	2;4;4;4	26.601	243.616	29.43	6	16	439.226	43.48	9	21	449.521	39.8	9	22	339.201	46.82	10	16	299	33.2759	9.83252
ENSMUSP00000072738	Atp8a1	Atp8a1 MGI Symbol|ATPase, aminophospholipid transporter (APLT), class I, type 8A, member 1 [Source:MGI Symbol;Acc:MGI:1330848]|5|ENSMUSG00000037685|ENSMUST00000072971	0.1323	3	10	10	52	34280000	1.32	1.32	5;1;2;-	19.4	262.22	0.1105	8	25	103.2	0.0809	7	11	35.3	0.0618	6	8	78.05	0.0409	4	8	1149	129.7	7.27
ENSMUSP00000117800	Grhpr	Grhpr MGI Symbol|glyoxylate reductase/hydroxypyruvate reductase [Source:MGI Symbol;Acc:MGI:1923488]|4|ENSMUSG00000035637|ENSMUST00000151631	41.12	3	4	4	7	9.2538e+06	1.31872	1.31872	1;1;1;-	3.42105	64.76	20.3	2	3	25.93	9.14	1	2	43.15	20.81	2	2					197	21.2491	7.79639
ENSMUSP00000029549	Tpm3	Tpm3 MGI Symbol|tropomyosin 3, gamma [Source:MGI Symbol;Acc:MGI:1890149]|3|ENSMUSG00000027940|ENSMUST00000029549	45.97	14	7	12	80	8.79503e+07	1.30907	1.30907	3;4;1;4	27.2039	151.657	29.84	9	22	262.481	45.97	11	28	92.7668	34.27	6	12	227.476	31.45	8	18	248	29.0027	4.77979
ENSMUSP00000031131	Uchl1	Uchl1 MGI Symbol|ubiquitin carboxy-terminal hydrolase L1 [Source:MGI Symbol;Acc:MGI:103149]|5|ENSMUSG00000029223|ENSMUST00000031131	30.94	1	4	4	29	9.8959e+07	1.30857	1.30857	2;3;3;2	14.8465	128.858	20.18	3	8	100.675	15.25	2	5	111.645	30.94	4	10	83.1595	26.01	3	6	223	24.8224	5.23682
ENSMUSP00000084609	Hnrnpa1	Hnrnpa1 MGI Symbol|heterogeneous nuclear ribonucleoprotein A1 [Source:MGI Symbol;Acc:MGI:104820]|15|ENSMUSG00000046434|ENSMUST00000087351	0.1031	2	2	2	28	37570000	1.301	1.301	2;2;1;3	3.9	152.73	0.05	1	5	287.29	0.05	1	8	71.4	0.1031	2	2	163.27	0.1031	2	13	320	34.2	9.23
ENSMUSP00000003561	Phyhip	Phyhip MGI Symbol|phytanoyl-CoA hydroxylase interacting protein [Source:MGI Symbol;Acc:MGI:1860417]|14|ENSMUSG00000003469|ENSMUST00000003561	16.67	5	5	5	45	5.1945e+07	-1.30692	0.765157	3;4;2;4	13.472	52.188	5.76	2	10	86.93	11.21	4	13	40.3318	13.03	4	9	67.8194	9.39	3	13	330	37.5305	7.00537
ENSMUSP00000016463	Slc25a5	Slc25a5 MGI Symbol|solute carrier family 25 (mitochondrial carrier, adenine nucleotide translocator), member 5 [Source:MGI Symbol;Acc:MGI:1353496]|X|ENSMUSG00000016319|ENSMUST00000016463	50	2	7	9	272	3.7651e+08	-1.31252	0.761894	17;14;19;21	11.3537	978.86	49.33	8	73	1031.97	31.21	7	45	1083.24	35.57	6	67	1088.82	44.97	8	87	298	32.9102	9.72998
ENSMUSP00000022629	Dpysl2	Dpysl2 MGI Symbol|dihydropyrimidinase-like 2 [Source:MGI Symbol;Acc:MGI:1349763]|14|ENSMUSG00000022048|ENSMUST00000022629	40.03	1	13	13	659	1.34553e+09	-1.31914	0.758071	19;24;14;15	23.4388	1794.37	37.76	11	172	3132.46	37.76	11	192	2373.99	39.34	12	165	1889.2	38.46	12	130	572	62.2386	6.37939
ENSMUSP00000071135	Tubb4a	Tubb4a MGI Symbol|tubulin, beta 4A class IVA [Source:MGI Symbol;Acc:MGI:107848]|17|ENSMUSG00000062591|ENSMUST00000071135	45.72	2	2	15	339	4.7598e+09	-1.32044	0.757322	2;4;1;1	29.0048	1737.46	43.47	11	90	2284.09	45.05	13	116	1513.56	31.08	11	72	1263.78	29.95	10	61	444	49.5539	4.88135
ENSMUSP00000000756	Rpl13	Rpl13 MGI Symbol|ribosomal protein L13 [Source:MGI Symbol;Acc:MGI:105922]|8|ENSMUSG00000000740|ENSMUST00000000756	29.38	3	6	6	27	8.24549e+07	-1.32804	0.752988	1;5;3;5	3.88708	70.6018	8.53	2	3	161.82	25.59	5	10	121.775	19.43	4	6	152.871	29.38	6	8	211	24.2905	11.5464
ENSMUSP00000033683	Rps4x	Rps4x MGI Symbol|ribosomal protein S4, X-linked [Source:MGI Symbol;Acc:MGI:98158]|X|ENSMUSG00000031320|ENSMUST00000033683	20.91	4	4	4	19	3.81871e+07	-1.34364	0.744249	1;1;1;2	16.4946	33.0306	11.03	2	7	0	7.22	1	4	20.85	17.87	3	5	31.3	10.27	2	3	263	29.5791	10.1548
ENSMUSP00000041347	Ina	Ina MGI Symbol|internexin neuronal intermediate filament protein, alpha [Source:MGI Symbol;Acc:MGI:96568]|19|ENSMUSG00000034336|ENSMUST00000037636	48.1	1	21	22	186	1.67118e+08	-1.34651	0.742658	5;5;3;3	28.4923	1001.68	33.33	14	51	936.703	37.52	14	53	916.718	31.34	13	49	706.077	29.94	13	33	501	55.3493	5.40186
ENSMUSP00000033176	Uqcrc2	Uqcrc2 MGI Symbol|ubiquinol cytochrome c reductase core protein 2 [Source:MGI Symbol;Acc:MGI:1914253]|7|ENSMUSG00000030884|ENSMUST00000033176	28.48	1	10	10	198	1.13297e+08	-1.34819	0.741737	19;17;9;14	30.125	731.42	28.48	10	66	847.611	28.48	9	58	550.942	22.3	8	31	648.77	26.05	8	43	453	48.205	9.24658
ENSMUSP00000014457	Cox6c	Cox6c MGI Symbol|cytochrome c oxidase, subunit VIc [Source:MGI Symbol;Acc:MGI:104614]|15|ENSMUSG00000014313|ENSMUST00000014457	0.2368	1	2	2	29	46540000	-1.34953	0.741	3;-;5;4	18.9	94.9	0.2368	2	9	53.35	0.1184	1	2	95.67	0.2368	2	11	44.48	0.2368	2	7	76	8.5	10.14
ENSMUSP00000063714	Arhgdia	Arhgdia MGI Symbol|Rho GDP dissociation inhibitor (GDI) alpha [Source:MGI Symbol;Acc:MGI:2178103]|11|ENSMUSG00000025132|ENSMUST00000067936	12.25	1	2	2	16	3.05173e+08	-1.35394	0.738583	1;2;-;1	16.1161	147.046	12.25	2	5	54.1291	12.25	2	4	80.45	12.25	2	3	137.165	12.25	2	4	204	23.3928	5.19873
ENSMUSP00000101874	Stx1b	Stx1b MGI Symbol|syntaxin 1B [Source:MGI Symbol;Acc:MGI:1930705]|7|ENSMUSG00000030806|ENSMUST00000106267	20.83	1	3	4	73	6.78082e+07	-1.36871	0.730615	5;6;5;6	23.0123	262.16	15.28	3	21	219.525	20.83	4	17	176.491	20.83	4	20	307.178	15.28	3	15	288	33.2238	5.37646
ENSMUSP00000039657	Atp1a1	Atp1a1 MGI Symbol|ATPase, Na+/K+ transporting, alpha 1 polypeptide [Source:MGI Symbol;Acc:MGI:88105]|3|ENSMUSG00000033161|ENSMUST00000036493	27.37	22	11	17	431	6.0203e+08	-1.37806	0.72566	4;7;6;8	24.2029	1382.41	22.68	15	95	1125.86	14.17	11	104	1106.06	17.3	12	93	1887.26	21.8	15	139	1023	112.91	5.45264
ENSMUSP00000015800	Hspa8	Hspa8 MGI Symbol|heat shock protein 8 [Source:MGI Symbol;Acc:MGI:105384]|9|ENSMUSG00000015656|ENSMUST00000015800	30.03	4	11	14	588	1.23532e+09	-1.38711	0.720921	49;51;28;37	19.0854	1734.75	25.85	12	168	2403.23	30.03	14	174	1711.26	30.03	13	119	1602.67	28.33	12	127	646	70.8272	5.51611
ENSMUSP00000005647	Ndufs3	Ndufs3 MGI Symbol|NADH dehydrogenase (ubiquinone) Fe-S protein 3 [Source:MGI Symbol;Acc:MGI:1915599]|2|ENSMUSG00000005510|ENSMUST00000005647	0.2814	1	5	5	56	235400000	-1.39082	0.719	2;1;4;2	26.5	140.57	0.2814	5	11	191.51	0.2015	4	8	205.35	0.2814	5	15	213.44	0.2814	5	22	263	30.1	7.17
ENSMUSP00000053495	Mbp	Mbp MGI Symbol|myelin basic protein [Source:MGI Symbol;Acc:MGI:96925]|18|ENSMUSG00000041607|ENSMUST00000062446	76.92	5	2	12	353	8.91239e+09	-1.3968	0.715921	5;7;4;6	28.1646	886.245	48.21	8	59	1669.51	71.28	11	103	1708.11	63.59	10	101	1550.7	76.92	12	90	195	21.489	11.2388
ENSMUSP00000038540	Pdxk	Pdxk MGI Symbol|pyridoxal (pyridoxine, vitamin B6) kinase [Source:MGI Symbol;Acc:MGI:1351869]|10|ENSMUSG00000032788|ENSMUST00000041616	29.49	2	6	6	32	5.13436e+07	-1.40297	0.712772	3;2;2;1	21.2466	49.17	25.64	5	11	92.2242	20.83	4	9	93.15	14.74	3	5	134.418	14.74	3	7	312	34.9927	6.29053
ENSMUSP00000028727	Snap25	Snap25 MGI Symbol|synaptosomal-associated protein 25 [Source:MGI Symbol;Acc:MGI:98331]|2|ENSMUSG00000027273|ENSMUST00000028727	33.98	2	7	7	34	5.26964e+07	-1.43961	0.694631	2;1;-;1	7.92894	188.799	28.64	5	10	168.757	26.7	5	9	111.278	14.08	3	5	222.746	28.64	5	10	206	23.3002	4.76709
ENSMUSP00000023707	Sod1	Sod1 MGI Symbol|superoxide dismutase 1, soluble [Source:MGI Symbol;Acc:MGI:98351]|16|ENSMUSG00000022982|ENSMUST00000023707	23.38	1	3	3	17	2.90413e+08	-1.44344	0.69279	2;1;1;-	17.3606	153.156	23.38	3	6	87.3474	23.38	2	5	56.63	23.38	2	2	71.1255	23.38	2	4	154	15.9328	6.50732
ENSMUSP00000094778	Tuba1a	Tuba1a MGI Symbol|tubulin, alpha 1A [Source:MGI Symbol;Acc:MGI:98869]|15|ENSMUSG00000072235|ENSMUST00000097014	56.76	2	9	17	1206	4.46564e+09	-1.4653	0.682456	20;22;22;17	20.5493	4151.93	41.46	13	323	5767.38	56.32	15	312	5499.91	56.76	16	309	5114.91	56.76	17	262	451	50.1036	5.05908
ENSMUSP00000086796	Pdxp	Pdxp MGI Symbol|pyridoxal (pyridoxine, vitamin B6) phosphatase [Source:MGI Symbol;Acc:MGI:1919282]|15|ENSMUSG00000068221|ENSMUST00000089378	40.75	1	9	9	29	1.47946e+08	-1.51019	0.662169	1;1;-;1	7.30257	199.956	24.66	4	7	220.14	25	6	9	201.285	20.21	5	6	193.428	23.97	5	7	292	31.4921	5.74463
ENSMUSP00000034049	Slc25a4	Slc25a4 MGI Symbol|solute carrier family 25 (mitochondrial carrier, adenine nucleotide translocator), member 4 [Source:MGI Symbol;Acc:MGI:1353495]|8|ENSMUSG00000031633|ENSMUST00000034049	42.95	2	7	9	260	3.90125e+08	-1.51599	0.659635	17;10;18;18	13.1161	1065.95	42.95	9	69	1144.72	27.52	6	50	1260.48	29.53	7	66	1406.48	37.92	8	75	298	32.8831	9.71533
ENSMUSP00000099409	Cnp	Cnp MGI Symbol|2',3'-cyclic nucleotide 3' phosphodiesterase [Source:MGI Symbol;Acc:MGI:88437]|11|ENSMUSG00000006782|ENSMUST00000103120	36.43	1	10	10	268	1.80461e+08	-1.53764	0.650348	21;27;20;24	24.6968	790.748	30.48	9	74	841	36.43	10	77	735.387	26.67	9	57	816.583	30.48	9	60	420	47.0935	8.96826
ENSMUSP00000084882	Gda	Gda MGI Symbol|guanine deaminase [Source:MGI Symbol;Acc:MGI:95678]|19|ENSMUSG00000058624|ENSMUST00000087600	0.0617	2	3	3	52	59720000	-1.54083	0.649	2;1;3;-	25.6	207.28	0.0617	3	11	180.69	0.0617	3	12	216.09	0.0617	3	14	276.75	0.0617	3	15	454	51	5.53
ENSMUSP00000032373	Ldhb	Ldhb MGI Symbol|lactate dehydrogenase B [Source:MGI Symbol;Acc:MGI:96763]|6|ENSMUSG00000030246|ENSMUST00000032373	17.96	7	2	5	199	3.37077e+08	-1.58559	0.630682	7;12;5;6	28.601	476.285	14.07	3	47	700.333	15.87	4	60	436.602	17.96	5	59	533.057	15.87	4	33	334	36.549	6.04932
ENSMUSP00000130453	Pgrmc1	Pgrmc1 MGI Symbol|progesterone receptor membrane component 1 [Source:MGI Symbol;Acc:MGI:1858305]|X|ENSMUSG00000006373|ENSMUST00000166283	13.71	2	2	2	15	6.12375e+07	-1.62459	0.615539	1;2;1;2	4.43348	115.927	13.71	2	4	29.93	8.57	1	3	30.11	8.57	1	1	122.531	13.71	2	7	175	19.7339	4.84326
ENSMUSP00000092658	Rab7	Rab7 MGI Symbol|RAB7, member RAS oncogene family [Source:MGI Symbol;Acc:MGI:105068]|6|ENSMUSG00000079477|ENSMUST00000095048	14.01	1	2	2	11	4.28083e+07	-1.65354	0.604764	1;1;-;1	22.1787	0	9.18	1	1	54.0253	9.18	1	4	44.51	9.18	1	3	21.37	14.01	2	3	207	23.4748	6.69775
ENSMUSP00000079380	Rac1	Rac1 MGI Symbol|RAS-related C3 botulinum substrate 1 [Source:MGI Symbol;Acc:MGI:97845]|5|ENSMUSG00000001847|ENSMUST00000080537	0.3021	5	4	4	56	129800000	-1.65837	0.603	8;2;7;4	15.4	157.02	0.3021	4	18	112.54	0.3021	4	13	121.05	0.1563	3	15	48.66	0.1563	3	10	192	21.4	8.5
ENSMUSP00000083077	Atp1a2	Atp1a2 MGI Symbol|ATPase, Na+/K+ transporting, alpha 2 polypeptide [Source:MGI Symbol;Acc:MGI:88106]|1|ENSMUSG00000007097|ENSMUST00000085913	0.3559	23	15	22	522	1791000000	-1.75747	0.569	11;11;12;10	25.5	2239.91	0.2843	19	165	1733.13	0.3	20	121	1573.58	0.2216	16	126	1473.81	0.2588	17	110	1020	112.1	5.55
ENSMUSP00000102987	Rab5c	Rab5c MGI Symbol|RAB5C, member RAS oncogene family [Source:MGI Symbol;Acc:MGI:105306]|11|ENSMUSG00000019173|ENSMUST00000107364	19.91	2	2	3	20	3.15527e+07	-1.86935	0.534945	1;1;-;1	39.1024	68.8967	15.28	2	4	52.5233	19.91	3	7	66.6849	5.56	1	2	77.11	19.91	3	7	216	23.3978	8.41162
ENSMUSP00000111188	Tspan7	Tspan7 MGI Symbol|tetraspanin 7 [Source:MGI Symbol;Acc:MGI:1298407]|X|ENSMUSG00000058254|ENSMUST00000115526	10.43	2	2	2	13	6.504e+06	-2.35222	0.42513	2;2;1;-	29.0419	151.55	10.43	2	5	112.087	10.43	2	5	115.24	10.43	2	3					230	25.3957	7.57666
ENSMUSP00000030398	Slc2a1	Slc2a1 MGI Symbol|solute carrier family 2 (facilitated glucose transporter), member 1 [Source:MGI Symbol;Acc:MGI:95755]|4|ENSMUSG00000028645|ENSMUST00000030398	6.1	1	3	3	14	4.35902e+07	-2.82897	0.353486	1;-;1;1	57.5597	28.25	4.07	2	3	67.8763	2.03	1	2	50.2154	3.86	2	3	107.264	3.86	2	6	492	53.9495	8.86572
