# Supplementary material for: Age-related effects of X-ray irradiation on mouse hippocampus
Source: Oncotarget. 2016 Apr 4;7(19):28040–58. doi: 10.18632/oncotarget.8575 (PMC5053708; doi:10.18632/oncotarget.8575)
Supplement: Supplementary file 3 [file oncotarget-07-28040-s003.xlsx]

## Sheet: Table S2 10W
Accession	ID	Description	ΣCoverage	Σ# Proteins	Σ# Unique Peptides	Σ# Peptides	Σ# PSMs	Area	fold-change	ICPL_6/ICPL_0	ICPL_6/ICPL_0 Count	ICPL_6/ICPL_0 Variability [%]	Score A2	Coverage A2	# Peptides A2	# PSM A2	Score B2	Coverage B2	# Peptides B2	# PSM B2	Score C2	Coverage C2	# Peptides C2	# PSM C2	Score D2	Coverage D2	# Peptides D2	# PSM D2	# AAs	MW [kDa]	calc. pI
ENSMUSP00000109977	Ad1	Add1 MGI Symbol|adducin 1 (alpha) [Source:MGI Symbol;Acc:MGI:87918]|5|ENSMUSG00000029106|ENSMUST00000114338	16.46	7	6	7	49	7.39065e+07	3.12621	3.12621	1;3;-;1	115.13	135.546	13.77	6	16	130.905	13.92	5	12	144.077	7.75	3	12	62.84	8.86	3	9	632	69.8432	6.50732
ENSMUSP00000092658	Rab7	Rab7 MGI Symbol|RAB7, member RAS oncogene family [Source:MGI Symbol;Acc:MGI:105068]|6|ENSMUSG00000079477|ENSMUST00000095048	14.01	1	2	2	11	4.28083e+07	2.13282	2.13282	1;2;-;1	40.6962	0	9.18	1	1	54.0253	9.18	1	4	44.51	9.18	1	3	21.37	14.01	2	3	207	23.4748	6.69775
ENSMUSP00000109319	Tpm1	Tpm1 MGI Symbol|tropomyosin 1, alpha [Source:MGI Symbol;Acc:MGI:98809]|9|ENSMUSG00000032366|ENSMUST00000113689	42.45	17	6	10	49	8.35597e+07	1.99873	1.99873	1;1;1;-	80.2325	134.465	26.94	6	15	161.488	28.57	7	16	62.9226	29.39	6	7	240.768	24.08	6	11	245	28.4656	4.77979
ENSMUSP00000134521	Prdx5	Prdx5 MGI Symbol|peroxiredoxin 5 [Source:MGI Symbol;Acc:MGI:1859821]|19|ENSMUSG00000024953|ENSMUST00000173091	17.47	4	2	2	30	4.12723e+08	1.83787	1.83787	6;4;-;3	17.9359	184.3	17.47	2	13	42.7967	17.47	1	10					52.9067	17.47	1	7	166	17.2421	9.24658
ENSMUSP00000001304	Ckb	Ckb MGI Symbol|creatine kinase, brain [Source:MGI Symbol;Acc:MGI:88407]|12|ENSMUSG00000001270|ENSMUST00000001304	55.38	2	12	13	492	4.61946e+08	1.75722	1.75722	21;24;21;8	13.7318	2455.58	39.37	9	152	2664.51	53.02	11	135	2094.06	43.31	11	127	1471.1	39.37	10	78	381	42.6863	5.66846
ENSMUSP00000086418	Tcp1	Tcp1 MGI Symbol|t-complex protein 1 [Source:MGI Symbol;Acc:MGI:98535]|17|ENSMUSG00000068039|ENSMUST00000089024	11.44	2	4	4	31	2.08167e+07	1.70529	1.70529	-;1;1;1	69.8157	70.9204	4.34	2	6	171.2	11.44	4	12	74.8982	7.3	2	5	111.367	7.3	2	8	507	55.4242	6.41748
ENSMUSP00000027123	Hspd1	Hspd1 MGI Symbol|heat shock protein 1 (chaperonin) [Source:MGI Symbol;Acc:MGI:96242]|1|ENSMUSG00000025980|ENSMUST00000027123	32.64	2	6	9	60	8.40374e+07	1.58594	1.58594	-;4;1;1	18.3711	125.847	17.8	6	16	187.246	29.32	8	29	109.254	14.49	4	10	56.3964	10.47	3	5	573	60.9174	6.17627
ENSMUSP00000003156	Atp5d	Atp5d MGI Symbol|ATP synthase, H+ transporting, mitochondrial F1 complex, delta subunit [Source:MGI Symbol;Acc:MGI:1913293]|10|ENSMUSG00000003072|ENSMUST00000003156	18.45	1	2	2	29	1.29418e+08	1.5283	1.5283	3;2;3;3	27.7195	88.3391	18.45	2	5	301.287	18.45	2	7	342.423	18.45	2	8	266.089	18.45	2	9	168	17.5891	5.08447
ENSMUSP00000048425	Pebp1	Pebp1 MGI Symbol|phosphatidylethanolamine binding protein 1 [Source:MGI Symbol;Acc:MGI:1344408]|5|ENSMUSG00000032959|ENSMUST00000036951	0.3636	2	3	3	21	160400000	1.499	1.499	4;2;3;2	27.5	98.86	0.3636	3	8	101.02	0.1925	2	7	52.56	0.1925	2	4	38.82	0.1925	2	2	187	20.8	5.4
ENSMUSP00000080302	Pgk1	Pgk1 MGI Symbol|phosphoglycerate kinase 1 [Source:MGI Symbol;Acc:MGI:97555]|X|ENSMUSG00000062070|ENSMUST00000081593	23.98	1	4	5	139	1.14775e+08	1.49418	1.49418	8;14;7;5	19.8743	296.359	16.31	3	35	649.943	23.98	5	46	343.587	19.18	4	35	197.571	16.31	3	23	417	44.522	7.89893
ENSMUSP00000023707	Sod1	Sod1 MGI Symbol|superoxide dismutase 1, soluble [Source:MGI Symbol;Acc:MGI:98351]|16|ENSMUSG00000022982|ENSMUST00000023707	23.38	1	3	3	17	2.90413e+08	1.48044	1.48044	1;1;2;-	21.5877	56.63	23.38	2	2	87.3474	23.38	2	5	153.156	23.38	3	6	71.1255	23.38	2	4	154	15.9328	6.50732
ENSMUSP00000006435	Atp6v1b2	Atp6v1b2 MGI Symbol|ATPase, H+ transporting, lysosomal V1 subunit B2 [Source:MGI Symbol;Acc:MGI:109618]|8|ENSMUSG00000006273|ENSMUST00000006435	38.75	2	12	12	240	3.88377e+08	1.3996	1.3996	9;11;7;6	20.7883	744.522	31.51	10	63	1337.66	35.81	11	70	685.707	24.85	8	57	630.032	27.59	9	50	511	56.5149	5.80811
ENSMUSP00000125761	Matr3	Matr3 MGI Symbol|matrin 3 [Source:MGI Symbol;Acc:MGI:1298379]|18|ENSMUSG00000037236|ENSMUST00000166793	18.68	2	11	11	47	2.51657e+07	1.35303	1.35303	-;3;3;1	10.1452	200.106	6.03	4	11	124.653	16.19	8	18	46.4572	12.53	6	12	112.86	7.68	5	6	846	94.5718	6.25244
ENSMUSP00000009538	Syn2	Syn2 MGI Symbol|synapsin II [Source:MGI Symbol;Acc:MGI:103020]|6|ENSMUSG00000009394|ENSMUST00000009538	16.38	3	6	7	199	5.77596e+08	1.35091	1.35091	6;15;9;8	11.0007	329.638	16.38	7	43	698.426	16.38	7	68	527.44	9.56	4	56	275.661	11.95	5	32	586	63.3327	8.42627
ENSMUSP00000020107	Atp2b1	Atp2b1 MGI Symbol|ATPase, Ca++ transporting, plasma membrane 1 [Source:MGI Symbol;Acc:MGI:104653]|10|ENSMUSG00000019943|ENSMUST00000020107	0.1762	2	7	14	127	102900000	1.349	1.349	3;5;1;3	27.6	549.94	0.1131	11	42	498.85	0.141	10	30	421.97	0.0779	7	26	364.44	0.0754	7	29	1220	134.7	5.91
ENSMUSP00000125066	Acat2	Acat2 MGI Symbol|acetyl-Coenzyme A acetyltransferase 2 [Source:MGI Symbol;Acc:MGI:87871]|17|ENSMUSG00000023832|ENSMUST00000159697	6.58	4	2	2	10	1.53768e+07	1.32894	1.32894	1;1;1;-	40.7274	40.31	6.58	2	3	39.37	6.58	2	3	24	6.58	2	4					365	38.1226	7.7085
ENSMUSP00000047790	Gstp1	Gstp1 MGI Symbol|glutathione S-transferase, pi 1 [Source:MGI Symbol;Acc:MGI:95865]|19|ENSMUSG00000060803|ENSMUST00000042898	10.05	3	2	2	33	2.14421e+08	-1.31554	0.760145	1;1;1;2	4.87049	177.296	10.05	2	10	82.6814	10.05	2	8	100.103	10.05	2	7	65.0736	10.05	2	8	209	23.4631	7.86963
ENSMUSP00000034276	Cox4i1	Cox4i1 MGI Symbol|cytochrome c oxidase subunit IV isoform 1 [Source:MGI Symbol;Acc:MGI:88473]|8|ENSMUSG00000031818|ENSMUST00000034276	23.67	1	3	3	27	4.82966e+07	-1.33586	0.748583	-;2;1;2	25.3992	36.5988	11.83	2	3	128.112	11.83	2	7	87.9413	23.67	3	8	162.59	11.83	2	9	169	19.5179	9.23193
ENSMUSP00000107389	Nckap1	Nckap1 MGI Symbol|NCK-associated protein 1 [Source:MGI Symbol;Acc:MGI:1355333]|2|ENSMUSG00000027002|ENSMUST00000111759	6.75	3	7	7	31	1.15526e+07	-1.33823	0.747257	3;3;-;3	12.8109	158.5	6.75	6	12	35.71	2.6	3	8	40.4046	1.64	3	3	47.15	3.38	4	8	1037	118.408	6.81494
ENSMUSP00000001989	Uba1	Uba1 MGI Symbol|ubiquitin-like modifier activating enzyme 1 [Source:MGI Symbol;Acc:MGI:98890]|X|ENSMUSG00000001924|ENSMUST00000001989	16.35	1	11	11	153	2.24017e+08	-1.34218	0.745056	3;5;-;4	18.1269	803.897	10.21	7	42	857.764	15.69	10	47	690.29	8.79	5	29	544.687	11.91	8	35	1058	117.734	5.65576
ENSMUSP00000124520	Prrt2	Prrt2 MGI Symbol|proline-rich transmembrane protein 2 [Source:MGI Symbol;Acc:MGI:1916267]|7|ENSMUSG00000045114|ENSMUST00000159916	3.76	1	2	2	18	2.12444e+07	-1.37207	0.728825	3;3;2;3	20.6092	47.3104	3.76	2	7	0	2.89	1	4	42.026	3.76	1	2	71.5903	3.76	2	5	346	35.9019	4.62744
ENSMUSP00000021614	Pfkp	Pfkp MGI Symbol|phosphofructokinase, platelet [Source:MGI Symbol;Acc:MGI:1891833]|13|ENSMUSG00000021196|ENSMUST00000021614	17.86	3	9	10	96	6.94003e+07	-1.39148	0.71866	4;6;7;3	13.5854	357.32	14.29	8	28	223.172	15.69	9	19	335.417	12.37	8	37	114.52	14.41	8	12	784	85.4923	6.88818
ENSMUSP00000114685	Slc25a11	Slc25a11 MGI Symbol|solute carrier family 25 (mitochondrial carrier oxoglutarate carrier), member 11 [Source:MGI Symbol;Acc:MGI:1915113]|11|ENSMUSG00000014606|ENSMUST00000139638	17.62	3	4	4	44	3.3094e+07	-1.39398	0.717371	2;2;2;4	26.1997	285.066	17.1	3	11	118.664	17.1	3	6	265.435	17.1	3	16	171.083	17.62	4	11	193	20.8019	9.5835
ENSMUSP00000135199	Nptn	Nptn MGI Symbol|neuroplastin [Source:MGI Symbol;Acc:MGI:108077]|9|ENSMUSG00000032336|ENSMUST00000177292	0.1259	5	4	4	87	78550000	-1.4245	0.702	5;2;7;4	26.1	481.62	0.1259	4	19	354.7	0.1259	4	15	553.73	0.1259	4	30	313.11	0.1259	4	23	397	44.3	7.74
ENSMUSP00000049355	Gpi1	Gpi1 MGI Symbol|glucose phosphate isomerase 1 [Source:MGI Symbol;Acc:MGI:95797]|7|ENSMUSG00000036427|ENSMUST00000038027	0.1989	2	8	8	135	187200000	-1.43885	0.695	7;10;10;12	19	239.25	0.0878	5	23	316.86	0.1201	6	24	434.95	0.1989	8	40	416.98	0.1147	6	48	558	62.7	8.13
ENSMUSP00000079380	Rac1	Rac1 MGI Symbol|RAS-related C3 botulinum substrate 1 [Source:MGI Symbol;Acc:MGI:97845]|5|ENSMUSG00000001847|ENSMUST00000080537	30.21	5	4	4	56	1.29768e+08	-1.44669	0.691231	4;7;4;9	24.8033	112.539	30.21	4	13	121.055	15.63	3	15	48.6578	15.63	3	10	157.022	30.21	4	18	192	21.4362	8.49951
ENSMUSP00000086796	Pdxp	Pdxp MGI Symbol|pyridoxal (pyridoxine, vitamin B6) phosphatase [Source:MGI Symbol;Acc:MGI:1919282]|15|ENSMUSG00000068221|ENSMUST00000089378	40.75	1	9	9	29	1.47946e+08	-1.45136	0.689009	-;1;1;1	14.5323	201.285	20.21	5	6	220.14	25	6	9	199.956	24.66	4	7	193.428	23.97	5	7	292	31.4921	5.74463
ENSMUSP00000069956	Tmod2	Tmod2 MGI Symbol|tropomodulin 2 [Source:MGI Symbol;Acc:MGI:1355335]|9|ENSMUSG00000032186|ENSMUST00000064433	11.11	1	3	3	10	1.09029e+07	-1.45813	0.685812	3;1;1;-	21.6968	61.9478	11.11	3	6	93.6867	3.7	1	3	0	3.7	1	1					351	39.4866	5.35107
ENSMUSP00000107293	Tmx2	Tmx2 MGI Symbol|thioredoxin-related transmembrane protein 2 [Source:MGI Symbol;Acc:MGI:1914208]|2|ENSMUSG00000050043|ENSMUST00000111664	17.12	3	4	4	11	6.72572e+06	-1.46767	0.681353	-;1;2;2	16.2455					23.44	7.78	2	2	27.6947	13.23	3	5	29.5776	11.28	3	4	257	29.5722	8.71924
ENSMUSP00000020315	Cand1	Cand1 MGI Symbol|cullin associated and neddylation disassociated 1 [Source:MGI Symbol;Acc:MGI:1261820]|10|ENSMUSG00000020114|ENSMUST00000020315	7.64	2	7	8	32	3.11256e+07	-1.49587	0.668509	-;3;1;2	29.362	84.72	4.07	4	7	81.0725	4.47	5	10	80.2233	4.72	4	6	91.1487	5.04	5	9	1230	136.245	5.78271
ENSMUSP00000103489	Ap2a1	Ap2a1 MGI Symbol|adaptor protein complex AP-2, alpha 1 subunit [Source:MGI Symbol;Acc:MGI:101921]|7|ENSMUSG00000060279|ENSMUST00000107857	0.2084	4	10	17	207	241800000	-1.52672	0.655	2;4;5;3	21.5	703.04	0.1738	14	53	649.83	0.1665	13	44	657.87	0.1267	10	48	661.83	0.1801	14	62	955	105.4	7.66
ENSMUSP00000110157	Gls	Gls MGI Symbol|glutaminase [Source:MGI Symbol;Acc:MGI:95752]|1|ENSMUSG00000026103|ENSMUST00000114512	10.18	6	5	5	25	4.68287e+07	-1.56439	0.639228	-;5;1;2	16.7497	45.38	1.63	1	1	125.091	10.18	5	18	68.9109	3.67	2	3	43.81	7.74	3	3	491	54.7461	6.82959
ENSMUSP00000022904	Atp6v1c1	Atp6v1c1 MGI Symbol|ATPase, H+ transporting, lysosomal V1 subunit C1 [Source:MGI Symbol;Acc:MGI:1913585]|15|ENSMUSG00000022295|ENSMUST00000022904	15.45	1	5	5	70	40714345	-1.68689	0.592806	4;4;5;8	29.1919	307.106	13.61	4	25	380.096	13.61	4	13	258.58	13.61	4	15	368.692	15.45	5	17	382	43.8599	7.45947
ENSMUSP00000031492	Rab35	Rab35 MGI Symbol|RAB35, member RAS oncogene family [Source:MGI Symbol;Acc:MGI:1924657]|5|ENSMUSG00000029518|ENSMUST00000031492	16.92	1	3	3	15	1.05621e+07	-1.75365	0.570238	1;1;1;2	16.4821	59.2512	12.94	2	4	58.12	5.97	1	2	33.2233	16.92	3	4	48.7434	5.97	1	5	201	23.0108	8.29443
ENSMUSP00000087477	Ap2m1	Ap2m1 MGI Symbol|adaptor protein complex AP-2, mu1 [Source:MGI Symbol;Acc:MGI:1298405]|16|ENSMUSG00000022841|ENSMUST00000090023	14.32	2	5	5	76	4.51031e+07	-1.76443	0.566755	9;8;4;10	14.7935	107.386	6	3	28	130.504	9.47	4	21	42.9704	10.85	4	10	41.9985	10.85	4	17	433	49.3579	9.53955
ENSMUSP00000113849	Dpp6	Dpp6 MGI Symbol|dipeptidylpeptidase 6 [Source:MGI Symbol;Acc:MGI:94921]|5|ENSMUSG00000061576|ENSMUST00000120555	9.86	4	7	7	46	3.09782e+07	-1.97852	0.505428	5;3;1;3	20.4304	140.542	8.36	6	14	159.628	6.74	5	9	195.947	5.87	4	10	117.256	8.36	6	13	801	91.0751	6.65381
ENSMUSP00000111004	Caskin1	Caskin1 MGI Symbol|CASK interacting protein 1 [Source:MGI Symbol;Acc:MGI:2442952]|17|ENSMUSG00000033597|ENSMUST00000115347	8.24	3	6	6	17	1.26707e+07	-2.10523	0.475008	-;1;1;1	10.01	28.21	3.97	3	3	43.78	3.75	3	4	51.0821	6.25	4	8	30.96	1.76	2	2	1360	142.605	9.23193
ENSMUSP00000020562	Cct4	Cct4 MGI Symbol|chaperonin containing Tcp1, subunit 4 (delta) [Source:MGI Symbol;Acc:MGI:104689]|11|ENSMUSG00000007739|ENSMUST00000020562	15.91	3	5	6	34	2.92706e+07	-2.37185	0.421612	1;1;5;4	16.9	139.458	8.06	3	7	70.81	11	4	4	118.96	8.64	3	15	75.6344	11.59	4	8	509	54.8271	8.01611
